# Supplementary material for: Vaccination against the Protozoan Parasite Histomonas meleagridis Primes the Activation of Toll-like Receptors in Turkeys and Chickens Determined by a Set of Newly Developed Multiplex RT-qPCRs
Source: Vaccines (Basel). 2021 Aug 27;9(9):960. doi: 10.3390/vaccines9090960 (PMC8472887; doi:10.3390/vaccines9090960)
Supplement: Supplementary file 1 [file vaccines-09-00960-s001.zip]

Archive with 1 entries (1 files):
- vaccines-1268763-supplementary.pdf
